# Supplementary material for: Hormonal and Glycemic Responses During and After Constant- and Alternating-Intensity Exercise
Source: J Clin Med. 2025 Jan 13;14(2):457. doi: 10.3390/jcm14020457 (PMC11765682; doi:10.3390/jcm14020457)
Supplement: Supplementary file 1 [file jcm-14-00457-s001.zip]

Archive with 1 entries (1 files):
- jcm-3366177-supplementary.pdf
